# Supplementary material for: Pregnancy- and lactation-associated osteoporosis with vertebral fractures: a systematic review
Source: BMC Musculoskelet Disord. 2021 Nov 3;22:926. doi: 10.1186/s12891-021-04776-7 (PMC8567545; doi:10.1186/s12891-021-04776-7)
Supplement: Supplementary file 3 — Additional file 3. [file 12891_2021_4776_MOESM3_ESM.xlsx]

## Sheet: 工作表1
Author	Location	Published year	Journal	Cases	Ethnicity	Age(year)	Height	Weight	primiparous?	Delivery way	Pains occurred time	Visit time	Feeding pattern	Underlying disease	drug that interfered with bone metabolism	surgical/trauma history	menarche	family history	Drink alcohol or smoke	VAS	Level	MRI performance	pretreatment Z-score	posttreatment Z-score	pretreatment T-score(femur or total hip)	posttreatment T-score	Treatment modality and duration	Walk	TSH	Ca	P	PTH	PINP	CTX	osteocalcin	Follow-up
Yun	Korea	2017	Obstet Gynecol Sci	6		31	162	57	primiparous	vaginal delivery		3 months after delivery	breast-fed	no		no		no			T12		L1-4 -2.6/femur -1.9	L1-4 -2.4/femur -1.8	L1-4 -2.5/femur -1.9	L1-4 -2.4/femur -1.8	Calcium/vitamin D, 8 months
						33	169	62	primiparous	vaginal delivery	1 month after a vaginal delivery	1 month after a vaginal delivery	breast-fed			no		no			T11		L1-4 -1.9/femur 0	L1-4 -1.0/femur -0.8	L1-4 -1.3/femur -0.8	L1-4 -1.0/femur -0.8	teriparatide 6
						31	164	61	primiparous	vaginal delivery	2 days following a vaginal delivery	2 days after a vaginal delivery	breast-fed								T12, L2, L4, and L5	1	L1-4 -2.6/femur -1.5	L1-4 -2.4/femur -1.2	L1-4 -2.9/femur -1.7	L1-4 -2.4/femur -1.2	Calcium/vitamin D, 7months
						35	165	63	primiparous	vaginal delivery	mmediately after vaginal delivery	3 months after delivery									T4, T5, T7, T8, T10-T12 and L2		L1-4 -2.5/femur -2.1	L1-4 -1.8/femur -2.0	L1-4 -1.5/femur -1.7	L1-4 -1.8/femur -2.0	Calcium/vitamin D, 8 months
						36	160	45	primiparous	vaginal delivery	immediately after vaginal delivery	1 month after a vaginal delivery									T7, T9–L5		L1-4 -2.7/femur -1.6	L1-4 -1.0/femur -1.2	L1-4 -2.5/femur -1.2	L1-4 -1.0/femur -1.2	teriparatide 9
						28	161	52	primiparous	/	2 month after a vaginal delivery					no		no			T6–T9, T12, L2, and L5		L1-4 -1.9/femur -1.6	L1-4 -1.8/femur -1.6	L1-4 -1.7/femur -1.4	L1-4 -1.8/femur -1.6	Calcium/vitamin D, 8 months
POLA	Italy	2016	JOURNAL OF BIOLOGICAL REGULATORS & HOMEOSTATIC AGENTS	1	Caucasian	33	167	60	primiparous	/	the last two months of her pregnancy	3 months after delivery	breast-fed		no	no		no	no	9	T8,T11,L1	1	L1-4 -3.4/femur -2.6	L1-4 -2.0/femur -1.7	L1-4 -3.6/femur -2.3	L1-4 -1.8/femur -1.5	teriparatide 6
Krishnakumar, R	India	2016	Journal of Craniovertebral Junction and Spine	2		27			primiparous	/	8th month of pregnancy	3 months after delivery									T10		L1-4 -3.5	L1-4 -0.9	L1-4 -4.1	L1-4 -2.1	alendronate 2year
						31			primiparous	/	since 1st month of postpartum	5 months after delivery									T12, L1, and L2		L1-4 -5.5	L1-4 -3.0	L1-4 -6.5	L1-4 -3.2	alendronate 2year			8.3	3.7	61.6pg／ml
Zarattini	Italy	2014	Clin Cases Miner Bone Metab	1	Caucasian	27	165	63	primiparous	vaginal delivery	3 months after delivery	4 months after delivery	breast-fed	no	no	no		no	no	10	T1,3,4,7,9 and L2,5		L1-4 -2.9/femur -1.0	L1-4 -0.6/femur -0.0	L1-4 -3.0/femur -1.0	L1-4 -0.7/femur -0.0	strontium ranelate	1 week
Takahashi, N	Japan	2014	Fukushima J Med Sci	1		22	163	60	primiparous	/		3 months after delivery	breast-fed	no			13 years,normal		irregular,mild smoker for 3 years		T5,7,8,9,11						risedronate 2 years and 2 months
Campos-Obando	Netherlands	2014	J Clin Endocrinol Metab	1	Caucasian	27	158	53	primiparous	vaginal delivery		3 months after delivery	breast-fed	no	no	bending over to lift a nonheavy object	normal	maternal grandmother had postmenopausal osteoporosis, her grandfather had ankylosing spondylitis, and her only sibling (a half-brother) had experienced three fractures during childhood after minor trauma	no		T7,9,10,12		L1-4 -5.6/femur -3.9		L1-4 -5.7/femur -3.9		risedronate for 2.5 years		1.26mu/L	2.35mmol/L	1.39mmol/L			0.11ug/L
Lee	korea	2013	J Bone Metab	1		39	156	50	primiparous	primiparous		3 months after delivery	breast-fed	no	no	sympathectomy		no			L1-5		L1-4 -2.2/femur -1.4	L1-4 -0.7/femur -1.1			teriparatide 10months		10.6pg/mL/25.6	9.7 mg/dL/9.4	4.2 mg/dL/2.9	10.6 pg/mL		1.15 ng/mL/0.675	30.46 ng/mL /37.83
Tanriover	Turkey	2009	Spine J	1	Caucasian	23	169	65	primiparous	C-section		2 months after delivery	breast-fed	no		no	13 years,normal,but19 years with subsequent oligome- norrhea	no	no		T8-12,L1-3		L1-4 -4.5/femur -2.5	L1-4 -2.5/femur -1.5	L1-4 -4.6/femur -2.6	L1-4 -2.5/femur -1.5	alendronate 34months			10.5 mg/dL/9.5	4.3 mg/dL/3.6	53 pg/mL/ 31		0.99 ng/mL/0.99	7.1ng/mL /8.3
Hardcastle	UK	2019	Osteoporosis International	10		31	BMI=20.1		second pregnancy	/		2 months after delivery	breast-fed			/	/	Grandmother osteoporosis	/		T10, T12, L1,L5		L1-4 -3.2/femur -1.9				Risedronate 55month
					Moroccan	29	BMI=26.6		primiparous			4 months after delivery	breast-fed			Y(wrist aged 11)		no			T6,T8-10, L1-2,L4		L1-4 -3.7/femur -2.1				Risedronate 39month					13.8 pmol/l
						19	BMI=18.5		primiparous				breast-fed			lifting her child	14,regular	mother and grandmother	exsmoker		T6,T8		L1-4 -7.8/femur -4.1				Risedronate 56month
						37	BMI=22.1		primiparous				/	osteogenesis imperfecta	LMWH	several in childhood		mother and grandmother			T7,T12, L2		L1-4 -2.5/femur -2.1				Risedronate 6month(on-going)
						33	BMI=27.9		primiparous				breast-fed					mother and grandmother			T3-12, L1-5		L1-4 -2.5/femur -2.0				Risedronate 62month
						36	BMI=23.0		primiparous				breast-fed			both wrists,1 leg as child		/			T9-11, L1-5		L1-4 -4.1/femur -2.3				Risedronate 33month
						29	BMI=21.0		primiparous				/					/			T10-12, L1-5		L1-4 -3.6/femur -2.3				Risedronate 116month
						37	BMI=24.1		third pregnancy				/		LMWH			no			multiple thoracic		L1-4 -3.2/femur -2.8				None
						47	BMI=23.6		second pregnancy				/			wrist and thumb during teens		no			T9, T11-L1		L1-4 -2.7/femur -2.1				alendronate 120months
						32	BMI=25.9		primiparous				breast-fed					no			T9-T11		L1-4 -1.5/femur 0.3				None
Zhang	China	2014	Medicine	1	/	23	BMI=21.2		primiparous	/		2 months after delivery	breast-fed	no		no		no	no				L1-4 -4.1/femur -1.9	L1-4 -3.4/femur -1.8						2.25mmol/L/2.29	1.37mmol/L/1.25	11.3pg/ml/43.5		0.92 ng/ml/0.32
Raffaetà	Italy	2014	Clinical Cases in Mineral and Bone Metabolism	2		42	167	66	primiparous	/		1 week after delivery	breast-fed	no		no	/	positive family history for osteoporosis	no		T12,L2,L3		L1-4 -3.7/femur -2.4		L1-4 -3.9/femur -2.5		Risedronate 4months
						21			primiparous	/				myasthenia gravis	corticosteroid	thymectomy	13 years,normal	/	smoker(1 package/day for 3 years).		multiple level		L1-4 -5.9/femur -2.7	L1-4 -2.9/femur -1.7	L1-4 -5.7/femur -2.4	L1-4 -2.9/femur -1.7	Risedronate 8years
Iwamoto	Japan	2012	Therapeutics and Clinical Risk Management	1		32	155	57	primiparous	／		3 months after delivery	breast-fed	no	no		/	no	no		L2,L5							2week		8.9mg/dL	4.1mg/dL	10.3pg/mL
O’Sullivan	New Zealand	2006	Osteoporos Int	10	Caucasian	22	BMI=21.5		primiparous	/		fracture time 1month	no						no		T6,T9,T12, L2						bisphosphonate 24months
					Caucasian	31	BMI=19.2		primiparous	/		fracture time 1.25month	breast-fed						smoker		T7-9,T11-12						bisphosphonate 59months
					Caucasian	29	BMI=23.3		primiparous	/		fracture time 0.5month	breast-fed			wrist			no		L1-4						bisphosphonate 26months
					Caucasian	28	BMI=21.0		primiparous	/		fracture time 3.5month	breast-fed			clavicle			smoker		L1-4						bisphosphonate 61months
					Fijian	33	BMI=19.5		second pregnancy	/		fracture time 0.75month	breast-fed						no		L1						bisphosphonate 28months
					Caucasian	35	BMI=26.2		primiparous	/		fracture time 0.25month	breast-fed						no		T6,9						bisphosphonate 12months
					Caucasian	33	BMI=19.9		primiparous	/		fracture time 1month	breast-fed			wrist and humerus			no		T7,9,11, L1						no
					Caucasian	25	BMI=27.9		second pregnancy	/		fracture time 0month	breast-fed			wrist			no		T7–9						bisphosphonate 24months
					Caucasian	33	BMI=20.9		primiparous	/		fracture time 3.5month	breast-fed			wrist,ankle,throracic spine,clavicle			smoker		L2–4						bisphosphonate 21months
					Caucasian	37	BMI=20.10		primiparous	/		fracture time 16month	breast-fed			L2,4			no		L2,4						bisphosphonate 27months
Bayram	Turkey	2006	Joint Bone Spine	1		37				vaginal delivery		fracture time 1.5month	breast-fed						smoker		L2,4				L1-4 -1.5/femur -2.4		Kyphoplasty			9.7 mg/dl		24 pg/ml			5 pg/ml
He	China	2009	Chinese Medical Journal	1	han	32	BMI=24.0					fracture time 2months	breast-fed	no	no	/	normal	/	no		T12, L2		L1-4 -3.1/femur -2.0				bisphosphonate 24months			2.3mmol/L	1.1mmol/L	60.0ng/L
						33	BMI=24.9					fracture time 1months	/	no	no	/		/	no		T12, L2,5		L1-4 -2.7/femur -0.9							2.2mmol/L	1.1mmol/L	45.9ng/L
						26	BMI=22.5					fracture time 4days	breast-fed	no	no	/		/	no		T10-12, L1		L1-4 -3.7/femur -1.7				bisphosphonate 48months			2.2mmol/L	1.4mmol/L	40.0ng/L
						35	BMI=27.9					fracture time 0.5months	breast-fed	no	no	/		/	no		T11,12, L1,2		L1-4 -3.8/femur -2.0				bisphosphonate 12months			2.4mmol/L	1.4mmol/L	25.4ng/L
Kalliopi	Greece	2012	Hormones	1	Caucasian	40	158	56	primiparous	/		40days after delivery	breast-fed	no	no		12 years normal	Her mother had osteoporosis	no		T7-11,L1		L1-4 -4.4/femur -2.7				teriparatide 13 months	1month	3.11μiu/ml	9.9mg/dl	4.0 mg/dl	14.0ng/L	40.0ng/ml
Ozturk	Turkey	2013	Journal of Obstetrics and Gynaecology Research	2	/	22			primiparous	/		9 months after delivery		no					no		T6,8,9,10,11				L1-4 -3.6/femur -2.7		calcitonin 1year			8.9mg/dl	3.3 mg/dl	24.0pg/mL			33.9 ng/mL
						34						1 months after delivery	breast-fed						no		T8-L5				L1-4 -3.6/femur -1.5		kyphoplasty			9.1mg/dl	3.4 mg/dl	22.0pg/mL			12.5 ng/mL
Polat	Turkey	2016	Gynecological Endocrinology	1		23	BMI=24		primiparous			2 months after delivery	breast-fed	no	no		normal	no	no		T5,7,10,11,12		L1-4 -4.1		L1-4 -4.0		teriparatide 20 months		1.2μiu/ml	9.0mg/dl	4.3 mg/dl	32.0pg/mL			30.2 ng/mL
Hadgaonkar	India	2015	Asian Spine J	1		24	thinly built		primiparous			4 months after delivery	breast-fed			no	/	/	/		T8,9,11,L2,3				L1-4 -4.5/femur -2.8		Calcium/vitamin D, 1 year
新的
Tuna	Turkey	2019	GYNECOLOGICAL ENDOCRINOLOGY	14		33	BMI=19.9		1												T4–10, L4–5		L1-4 -3.3/femur -1.1				/			mean 9.4		mean 54.9
						34	BMI=23.4		1												Sacral		L1-4 -2.0/femur -1.5				wean
						31	BMI=20.6		1										Smoker		Lumbar		L1-4 -2.9/femur -2.2				wean denosumab
						27	BMI=19.5		2												None		L1-4 -2.2/femur -2.7				wean bisphosphonate
						36	BMI=21.3		1										Smoker		None		L1-4 -2.8/femur -3.2				wean bisphosphonate
						32	BMI=21.3		1												T4–T12		L1-4 -3.5/femur -1.8				denosumab
						28	BMI=19.6		1												T12		L1-4 -3.8/femur -2.4				wean
						37	BMI=26.9		1												Sacral		L1-4 -2.8/femur -3.2				wean
						27	BMI=20.3		1												L1,L4		L1-4 -4.4/femur -3.0				wean bisphosphonate
						34	BMI=23.9		1						anticoagulant						T1, T11, L1, L2		L1-4 -3.1/femur -1.9				wean teriparatide
						39	BMI=23.9		2						Levotiroksin						L3, L1		L1-4 -2.0/femur -1.5				wean denosumab
						25	BMI=19.5		3						anticoagulant						L2		L1-4 -5.0/femur -2.3				wean denosumab
						31	BMI=20.8		1												None		L1-4 -3.0/femur -2.4				wean
						32	BMI=22.4		1						Levotiroksin,anticoagulant				Smoker		L1, L2, sacral		L1-4 -2.4/femur -2.5				wean denosumab
Scott	Australia	2019	Osteoporosis International	1	Caucasian	33	162	74	primiparous			18months after delivery	no			a tibial tubercle transplant in 2014.she also underwent a sleeve gastrectomy for obesity		no	smoker		L3.4.5		L1-4 -1.4/femur 0.9				denosumab 6months
Ozturk	Turkey	2017	Gynecological Endocrinology	2		33	BMI=27.4		1			1months after delivery	breast-fed	no	LMWH 8months	no			no		t4-7		L1-4 -2.9/femur -2.8		L1-4 -2.9/femur -2.9		brace, bisphosphonate 1year		1.64μiu/ml	9	4.3
						28	BMI=22.6		1			2months after delivery	breast-fed	no	LMWH	no		no	smoker		T12, L1, L5		L1-4 -3.0/femur -1.2		L1-4 -3.6/femur -1.2		brace, ca,vd		2.5μiu/ml	9.5	3.7
Gehlen	Germany	2019	Clinical Rheumatology	20		33.9（27-42）	BMI=23.5(16.9-39)		19／20primiparous						2LMWH			7/20family osteoporosis							L1-4 -3.3(-1.3-5.2)		Teriparatide 9,Bisphosphonates, 8Denosumab 1 , None 2
Zhu	Australia	2018	Osteoporosis International	2		29							breast-fed								L4,5				L1-4 -3.2/femur -2.0
																					T7, 8, and 10 and L1, 4, and 5.				L1-4 -4.5/femur -2.8
Li	China	2018	Clinical Rheumatology	12	Han	29	BMI=18.4		1			/	/			no fracture		yes			L2, L3, L4		L1-4 -3.3/femur -2.3				bisphosphonate		2.88μIU/ml	2.34 ± 0.16	1.24 ± 0.17	34.3 ± 16.5pg/ml		0.68 ± 0.41
					Han	33	BMI=25.7		2			2 months	breast-fed			no fracture		no			No fracture		L1-4 -0.6/femur -2.7
					Han	29	BMI=27.2		1			4 months	breast-fed			no fracture		no			T7, T8, T9,T11,L2, L3		L1-4 -3.4/femur -2.4
					Han	31	BMI=21.1		1			2 months	breast-fed			no fracture		no			L1, L2, L3		L1-4 -3.1/femur -2.2
					Han	27	BMI=22.5		1			0.6 months	breast-fed			no fracture		no			L1, L2, L3		L1-4 -1.3/femur -0.7
					Han	24	BMI=20.4		1			0	breast-fed			no fracture		no			T5, T6, T7,T8, T9,T11,T12, L1, L2,L3, L4,L5		L1-4 -3.4/femur -2.2
					Han	35	BMI=18.5		1			1 month	breast-fed			no fracture		no			L1-5		L1-4 -1.4/femur -1.7
					Manchu	22	BMI=19.5		1			2 months	breast-fed			no fracture		no			T8-10		L1-4 -1.0/femur -0.8
					Han	32	BMI=16.0		1			18 months	breast-fed			no fracture		no			T12-L2		L1-4 -0.0/femur -0.2
					Han	32	BMI=20.6		1			1 month	breast-fed			no fracture		no			T12, L1,L2, L4		L1-4 -1.6/femur -1.6
					Han	36	BMI=23.9		2			0	0			no fracture		no			No fracture		L1-4 -2.5/femur -0.3
					Han	40	BMI=27.7		2			1.5 months	breast-fed			no fracture		no			T12, L2,L3		L1-4 -1.7/femur -2.4
Kyvernitakis	Germany	2017	Osteoporos Int	107		39.5+-6.0	165.9+/-6.3;BMI23.1+-3.7	63.5+/-11.1													4.2+/-2.4
Hong	korea	2018	Clinical Endocrinology	32		31.3 ± 2.6	20.3 ± 2.4		30/32			2 months				No fracture		2/32					L1-4 -2.5/femur -1.6				teriparatide			2.3 ± 0.1	1.3 ± 0.1	3.8 ± 1.7 pmol/L		543.6 ± 351.6 ng/L	4.9 ± 2.1 nmol/L
Butscheidt	Germany	2018	Osteoporosis International	7		35	BMI=19.9						breast-fed		no			yes			L1, L3,						teriparatide
						38	BMI=21.8						breast-fed		no			yes			hip
						30	BMI=20.8						breast-fed		no			yes			T7, T11, T12, L1, L2, L3
						32	BMI=20.4						breast-fed		no			no			hip						denosumab
						39	BMI=24.8						breast-fed		no			yes			T7, T8, T9, T12, L1, L2, L3, L4, L5						teriparatide
						36	BMI=18.7						breast-fed		no			no			T12
						37	BMI=30						no		no			no			T5, T6, T12, L1
Zhang	China	2017	Medicine	1		23	BMI=21.2					2 months	breast-fed	no	no				no				L1-4 -4.1/femur -1.9							2.25	1.37	11.3pg/mL		920
Yun	Korea	2017	Obstet Gynecol Sci	6		31	162	57	1	V		3months	breast-fed			no		no			T12		L1-4 -2.6/femur -1.9
						33	169	62	1	V		1month	breast-fed			no		no			T11		L1-4 -1.9/femur 0				teriparatide
						31	164	61	1	V		2days	breast-fed								T12, L2, L4, and L5		L1-4 -2.6/femur -1.5
						35	165	63	1	v		3months	／								T4, T5, T7, T8, T10-T12 and L2		L1-4 -2.5/femur -2.1
						36	160	45	1	v		1month									T7, T9–L5.		L1-4 -2.7/femur -1.6				teriparatide
						28	161	52	1			3months				no		no			T6–T9, T12, L2, and L5		L1-4 -1.9/femur -1.6
Laroche	France	2017	Osteoporos Int	52		35							nk					No	Smoking		T10		− 3.6− 1.5
						27							No	Crohn’s disease				Yes	no smoker		T11-L1 rib		− 3.6− 1.8
						36							Yes	Osteogenesis imperfecta				Yes (id)	no smoker		T9-T10-T12-L2-L4-L5		− 2.1− 2.1
						28							Yes					nk	no smoker		T9-T11-L1-L2-L3		− 4.8− 2.9
						37							Yes					Yes	no smoker		T9 T7-T12-L2-L4-L5		− 3.4− 3.7
						38							nk		Heparin			No	no smoker		T6-T7-T8-T10-T12-L1-L2		− 4.1nk
						28							Yes	Prolactin adenoma				No	no smoker		T12		− 2.9− 2.3
						37							Yes	Anorexia, amenorrhea,				Yes	no smoker		T10-T12		− 4− 2.2
						35							nk	Osteogenesis imperfecta				Yes	no smoker		T11-L1-L2-L3-L4		− 4.2− 1.3
						27							Yes	Anorexia,	heparin			Yes	no smoker		T12		− 2.2− 2.7
						28							nk		heparin			No	no smoker		T6-T7-T8-T9-T10-T11 T12-L1-L2-L3		− 1.7− 2.4
						31							nk					Yes	no smoker		T12		nknk
						37							Yes					No	Smoking		T5-T11-L1-L2-L3-L4 L5		− 3.2− 0.7
						41							nk	Anorexia,				nk	smoking		T11-T8		nknk
						28							Yes					Yes	no smoker		Sacrum		− 2.2− 2.3
						26							Yes	Chronic diarrhoea				Yes	no smoker		T6-T7-T8		− 2.3− 1.7
						46							Yes					Yes	no smoker		Sacrum		− 1.7− 1.3
						38							Yes	Vitreoretinal dysplasia				nk	no smoker		T8-T12		ncnc
						35							Yes					No	Smoking		T12-L1-L2-L3-L4 + 3 ribs		− 4.4− 2.8
						36							nk					Yes	no smoker		T8-T9-T10-L4-L5		− 2.4− 0.3
						31							Yes	Hyperthyroidism				No	no smoker		L1-L2, ribs		− 4− 2.9
						26							nk					No	no smoker		T6-T8-T9-T11		− 1.6− 2
						28							nk					Yes	no smoker		T8-T10-L2-L3-L5		− 4nk
						Nk							Yes					No	no smoker		nc		nknk
						30							nk					Yes	no smoker		T6-T8		− 0.5− 1.7
						28							nk	／				Yes	no smoker		T9-T10-T11-T12-L2-L3-L4		nknk
						32							nk	Cutaneous mastocytosis				nk	no smoker		T12-L1		− 1.6− 0.3
						33							nk					nk	no smoker		T5-T10-T11-L1-L4-L5		− 3.6− 2.7
						33							nk					nk	no smoker		L1-L3		− 3.8− 0.6
						33							nk	Celiac disease				Yes	no smoker		Femur		− 2.6nk
						35							Yes	Endometriosis				No	no smoker		T12-L1-L3-L4		− 4.3− 3.9
						34							Yes					Yes	no smoker		T8-T9-T10-L1-L2-L3		− 5.2− 3.4
						32							Yes					No	no smoker		L1-L4		− 3.6− 2.2
						32							Yes	AS				No	no smoker		T9-L5		− 4.1− 2.8
						33							Yes					No	no smoker		T6-T7-T11		− 2.7− 0.7
						34							Yes	Anorexia				No	no smoker		T6-T8-T10-L3-L5		− 2.3− 0.2
						26							Yes					No	no smoker		T7-T9-T10-T11-T12		− 5.6− 2.7
						30							nk					Yes	no smoker		T8, T10-T11-L1-L2-L4-L5		nk− 2.7
						38							nk	Ovarian insufficiency	Corticosteroids			No	no smoker		T7-T10-L4-L5		− 3.8− 2.1
						29							nk					Yes	no smoker		T8-T9-L1-L2		− 3.9− 3.1
						22							nk	Lupus,	corticosteroids			No	no smoker		L1-L3		nk− 3.2
						35							nk					No	smoking		T11-T12-L1-L3		− 4.4− 3.2
						nk							nk					No	smoking		T9-T11-T12		− 3.3− 1.4
						nk							Yes					No	smoking		T9-T12-L1-L2-L3-L4		− 4.9− 2.9
						nk							nk	Anorexia				No	no smoker		L1-L2-L3-L4		− 4.4− 2.2
						22							nk					Yes	no smoker		T7-T9-L1		nk− 1.5
						37							No					Yes	no smoker		T6-T10-L3		− 3.9− 1.5
						33							nk	Vegetarian diet				Yes	no smoker		L1-L3-L4		− 3.3− 1.9
						31							Yes					No	no smoker		T5-T6-T7-T8, L1-L2		− 2.8− 1.8
						32							Yes					No	no smoker		T5-T6-T7-T9-L1		− 4.1− 1.5
						34							Yes					Yes	no smoker		T5-T7-T9-T10-T12, L1-L2-L3-L4-L5		− 4.8− 3.2
			j9			26							Yes					Yes	no smoker		T9-T12-L2-L4-L5		− 2.2− 0.5
Ijuin	Japan	2017	Taiwanese Journal of Obstetrics & Gynecology	1		27	163/bmi17.1	45	primiparous			2 weeks after delivery					normal	no	neither smoked nor consumed alcohol		L1, L2, L3				L1-4 -2.6/femur -1.8		teriparatide,Denosumab						132 ug/L		375 U/l
Sánchez	Argentina	2016	Clinical Cases in Mineral and Bone Metabolism	2		35	162					5 months after delivery	/								L1,2,4,5		femur -1.5				Denosumab
						33	157	61	1			3 months after delivery	YES								D5, D6, and D7		L1-4 -4.6/femur -2.5				strontium ranelate
GRANA	Italy	2016	Pain Medicine	1	Caucasian	31			1												T11; T12, L1, L2,L3 ,L5		L1-4 -3.9		L1-4 -3.6		teriparatide,Denosumab
Gaudio	Italy	2016	Clinical Cases in Mineral and Bone Metabolism	1		38	167/bmi19.4	54							no	no	normal	no	neither smoked nor consumed alcohol		T12, L1, L2,L3 ,L4		L1-4 -3.6/femur -1.4		L1-4 -4.0/femur -1.9		neridronate
Ekim	Turkey	2016	Journal of Clinical and Analytical Medicine	1		35	165	54	1			1 week after delivery			LMWH		abnormal	no	no smoker				L1-4 -4.8/femur -3.0		L1-4 -4.9/femur -3.2		Alendronate		0.53μIU/ml	9.7	4.1	70.8 pg/mL
Ozdemir	Turkey	2015	Osteoporos Int	2		34	168	62	2			3 months after delivery	breast-fed		LMWH	No fracture	normals	no	no smoker		T12, L1,L2		L1-4 -4.4		L1-4 -4.5		risedronate		0.93μIU/ml	9.4	3.4	14.3
						36	162	59	1			3 weeks after delivering			LMWH	No fracture		no	no smoker		T5–8, T11, T12, and L2–5		L1-4 -3.1		L1-4 -3.1		calcitonin		0.99μIU/ml	9.6	3.5	10.1
Kovacs	Canada	2015	Osteoporos Int	2		35	151	45.6	1			1 year	breast-fed	mild asthma	no		abnormal	no	no smoker minimal achohol						L1-4 -4.2/femur -3.8
						33			1				no	Hodgkin’s			abnormal
Grizzo	Brazil	2015	Calcif Tissue Int	1	Caucasian	31	165	55	1	vaginal delivery		6 weeks			no	right wrist fracture that occurred during childhood and of the tibia after low impact trauma a few months before the pregnancy	12,normal	mother	no		T8,L1		L1-4 -3.5/femur -1.5				bisphosphonate			8.8	4	14
BALDANE	Turkey	2014	Turkiye Fiziksel Tip Ve Rehabilitasyon Dergisi-Turkish Journal of Physical Medicine and Rehabilitation	1		35	155	45				5 months after delivery			no	no					L2-4		L1-4 -4.4		L1-4 -5.1		ca,vd,wean			7.2	2	640pg/mL
Zarattini	Italy	2014	Clinical Cases in Mineral and Bone Metabolism	1	Caucasian	27	165	63	1	vaginal delivery		5 months after delivery	breast-fed	no	no	no	14,normal			10	T1,3,4,7,9 and L2,5		L1-4 -2.9/femur -1.0		L1-4 -3.0/femur -1.0		strontium ranelate
Winarno	Germany	2014	Zeitschrift Fur Geburtshilfe Und Neonatologie	1		29	158	46	1	vaginal delivery		4 months after delivery	breast-fed	anorexia nervosa	no	no	15，irregular		smoker		T4,6,7,8,11,12,L2-5						bisphosphonate,teriparatide
Terzi	Turkey	2014	BioMed Research International	1		32						2 months after delivery		no	no				no	9			L1-4 -3.2/femur -1.8				alendronate
Cook	USA	2014	Journal of Bone and Mineral Research	1	Caucasian	26	161	68	1			weeks after	breast-fed		no	no	regular	no osteoporosis	no				L1-4 -3.3/femur -2.5				Ca,vd,wean
Choe	Korea	2012	J Bone Miner Metab	1		36	BMI=20.6		1			6 months after delivery	breast-fed	no		no	regular	no osteoporosis	no		T12, L1, L2,and L3		L1-4 -2.0				bisphosphonate		2.87	10.2	4.6	26.52		1.53	29.71
						32	BMI=27.1		1			3 months after delivery	breast-fed	Infertility		no		yes	smoker		T12, L2		L1-4 -2.3						1.75	10	3.6	8.43		0.79	18.44
						30	BMI=19.4		1			3 months after delivery	breast-fed	prolactinoma		fracture		yes	no		T7.8, 10,L2		L1-4 -3.1						0.98	9.7	4.5	2.79		1.44	33.29
Bonacker	Germany	2013	Arch Orthop Trauma Surg	1		40			1	forceps delivery		6 weeks after delivery		lactose intolerance	no			no	no	5,6	L1–L4,Th7–Th10				L1-4 -5.2/femur -3.1		ca,vd,kyphoplasty		0.83	2.36	1.07	18.8
Vujasinovic-Stupar	serbia	2012	Rheumatol Int	1		30	152	52	1			3.5 months after delivery		no	no	no	13,regular	no	no				L1-4 -4.3		L1-4 -4.8		ca,vd,wean,calcinon,etidronate
Lee	Korea	2011	Journal of Back and Musculoskeletal Rehabilitation	1		31	157	50	1		2 months after delivery	4 months after delivery	breast-fed	no	no	no		no	no		T8, T10, T11, T12, L1, L2, L4, and L5				L1-4 -2.2/-0.2		rehabilitation program
Mastaglia	Argentina	2010	Osteoporos Int	1		20								Gaucher's disease,suffered a single episode of bone crisis		fracture of the left tibia	15,regular				D5, D8, D10, and D12, L1		L1-4 -2.6/femur -2.4				pamidronate			8.9	4			429
Kim	Korea	2010	J Korean Neurosurg Soc	1		35	150	42	1	vaginal delivery	1month (lifting)	2monts	breast-fed	no	no	ectopic pregnancy		no	no		T5, 8, 9 and 11				-5.45		PVP,risedronate					24.95 pg/mL			14.46 ng/mL
HELLMEYER	Germany	2010	Gynecological Endocrinology	1		40	171	62	2					no	no	no	14,regular	no	no		T8 , T10, L2 and L3				L1-4 -4.1/femur -1.5		teriparatide
Jang	Korea	2009	Rheumatol Int	1		30	162.5	51.7	1			2monts	breast-fed	ankylosing spondylitis	no	no	regular	no	no		L1, L4 and L5				L1-4 -3.3/femur -1.2		residronate					26.3 pg/mL
Ofluoglu	Turkey	2008	Rheumatol Int	1		30	162	50			last month of her first pregnancy		breast-fed	myofacial pain syndrome							T6, T8 ，T10, L1, L2 ,L3-5				L1-4 -4.7/femur -3.1		Alendronate
Anderer	Germany	2008	Ultraschall in Der Medizin	1		35			1				no	osteogenesis imperfecta		a prior history of 30 fractures									L1-4 -1,36
Stumpf	Germany	2007	Advances in Medical Sciences	2		32				sectio		6months			LMWH						T5,7,8,10,12,L2,L3				L1-4 -2.1/femur -1.8		teriparatide
						41	BMI=19		3					asthma	corticosteroids										L1-4 -2.1		ibandronate
Hellmeyer	Germany	2008	Experimental and Clinical Endocrinology & Diabetes	1		28	158	46	1		Since delivery,	2months	breast-fed			no	15,regular	no	no		T10-L3		L1-4 -2.5/femur -2.4		L1-4 -3.1/femur -2.9		bisphosphonate
Allali	Morocco	2005	Clinical Rheumatology	1		38			3		2months	4months	breast-fed								L2, L3, L4 and L5				L1-4 -1.7/femur -1.2		calcitonin,etidronate	2weeks				66.4pg/ml
TRAN	Australia	2002	Internal Medicine Journal	3	Caucasian	23	157/BMI=22	47	1		6 weeks after delivery	6 weeks after delivery	breast-fed		no			no	no		T7 and T8						pamidronate calcitonin			3.68mmol/L	1.10mmol/L	1.56 pmol/L			30.9pmol/L
					Caucasian	22	BMI=23 170	48	1		3 months after delivery	3 months after delivery	breast-fed	lactose intolerance				yes			T5 and T6.						pamidronate			2.74mmol/L	1.54mmol/L	1.45 pmol/L			7.8pmol/L
						36	BMI=18 160	46.7	1		3-4weeks after delivery	3-4weeks after delivery	breast-fed					Her mother had osteoporosis			T6 and T8.						alendronate			2.69mmol/L	1.42mmol/L	0.90 pmol/L			8.0pmol/L
Peris	Spain	2002	Clinical and Experimental Rheumatology	5		26	156	52	1		3th trimester										4		L1-4 -2.4/femur -2.4		L1-4 -2.7/femur -2.6					9.7	3.5	48
						36	147	46	1		4th trimester										7		L1-4 -1.9		L1-4 -2.2					9.2	3.8	40
						26	162	61	1		5th trimester										5		L1-4 -2.8/femur -0.9		L1-4 -2.8/femur -0.8					9.2	3.4	25
						36	144	51	2		6th trimester										9		L1-4 -3.9/femur -3.3		L1-4 -4.7/femur -3.7					9.3	3.8	38
						31	165	59	1		7th trimester										2		L1-4 -2.9/femur -2.0		L1-4 -2.9/femur -2.1					10.3	3.8	22
Yamaga	japan	2000	European Journal of Obstetrics & Gynecology and Reproductive Biology	1		25				Cesarean	5 weeks after her first delivery		breast-fed	no							L1,2		-4.3		-4.2		elcatonin
Gregorio	Argentina	2000	Nutrition	3	Caucasian	38			1		3months		breast-fed	no	no	no	normal	no			T10,11,12,L1,L2		L1-4 -4.1				pamidronate			9.3	4.7	40
					Caucasian	33	155	56	2		4 mo		breast-fed			no	9Y,abnormal	no	smoker		T6,7,8,9,10		L1-4 -3.8/femur -2.3				alendronate			9.1	3.8	20
					Caucasian	30	151	46.7	1		fifth month of her first pregnancy		breast-fed	no		no	17，normal	Her mother had severe osteoporosis			T7,8,9,10,11		L1-4 -3.3/femur -1.6				alendronate			9.1	3.2	120
Anai	Japan	1999	J Obstet Gynaecol Res	2		24	161	44	1		1month	3months	breast-fed								T7		L1-4 -3.7							11.1	4.2	<5			74pg/ml
						30	155	47	3		2 months	7 months	breast-fed								T6 and T8									10.7	4.1	12			86
Smith		1995	Qjm-Monthly Journal of the Association of Physicians	16		26			1
						28			1
						29			1
						34			2
						36			1
						35			1
						29			1
						22			2
						21			1
						37			2
						28			2
						26			1
						23			2
						22			1
						25			1
						27			2
Yamamoto	Japan	1994	Calcified Tissue International	5		24			1		just after her first pregnancy		breast-fed	no				no			L1,L3
						33			2		9 months	14months									L1,L2
						37			2		immediately after	2years									T7,9,11, L1-4
						29			1		1month	10months									T5,6,11,12, L1-3
						28			1		1month										T9,11, L1,2,3
Rillo	Argentina	1994	Clin Rheumatol	1		25	153	57	1	C-section	3weeks later		breast-fed				11,normal	no	no											10.5	3.8	48pmol／L			3.6ng/ML
Blanch	England	1994	Br J Rheumatol	2	Caucasian	31			1		2 months	6 months after delivery	breast-fed	no				mother and sister
					Caucasian	28			1		2 months	4 months after delivery	breast-fed	no				no
Reid	NEW ZEALAND	1992	Clinical Endocrinology	1	Caucasian	31			1		1month		breast-fed	no			13,normal	no	smoker		T7,9,11,12
Hellmeyer	Gemany	2010	Gynecological Endocrinology	1		40	171	62	2	vaginal delivery	right after			no	no	no	14,regular	no	no		T8 and T10 as well as L2 and L3				L1-4 -4.1/femur -1.5		teriparatide
Scozzari	Italy	2014	Acta Medica Mediterranea	1		19			1		fourth month of pregnancy		breast-fed	no	no				no		t8		L1-4 -5.1/femur -3.5		L1-4 -5.3/femur -3.5		clodronate
Taraktas	Italy	2018	Turk J Endocrinol Metab	1		22			1		last trimester of her pregnancy			no	no				no		T6-T9-T11-T12-L1				L1-4 -4.6/femur -2.4		risedronate					98ng/L
Babbitt	USA	1998	Journal of Clinical Densitometry	1		46	175	71	4					scoliosis			14	mother	nonsmoker		T10, T12, L1,L2,L4

## Sheet: 工作表2
Age(year)
34
36
52
53
53
54
56
57
57
59
60
62
62
63
63
64
64
66
68
70
70
71
74
59.4783
